# Supplementary material for: Characterization and Molecular Insights of a Chromium-Reducing Bacterium Bacillus tropicus
Source: Microorganisms. 2024 Dec 19;12(12):2633. doi: 10.3390/microorganisms12122633 (PMC11676387; doi:10.3390/microorganisms12122633)
Supplement: Supplementary file 1 [file microorganisms-12-02633-s001.zip]

Archive with 1 entries (1 files):
- microorganisms-3229196-supplementary.pdf
